# Supplementary material for: Targeting Cancer Metabolism Breaks Radioresistance by Impairing the Stress Response
Source: Cancers (Basel). 2021 Jul 27;13(15):3762. doi: 10.3390/cancers13153762 (PMC8345170; doi:10.3390/cancers13153762)
Supplement: Supplementary file 1 [file cancers-13-03762-s001.zip]

Archive with 2 entries (2 files):
- cancers-1291083-supplementary.pdf
- Supplementary Proteomics Tables S1-5.xlsx
